# Supplementary material for: Bis(pyridine)enaminone as a Precursor for the Synthesis of Bis(azoles) and Bis(azine) Utilizing Recent Economic Green Chemistry Technology: The Q-Tube System
Source: Molecules. 2023 Mar 3;28(5):2355. doi: 10.3390/molecules28052355 (PMC10005632; doi:10.3390/molecules28052355)
Supplement: Supplementary file 1 [file molecules-28-02355-s001.zip]

Archive with 1 entries (1 files):
- molecules-2172603-supplementary.rar
